# Supplementary material for: Coverage Bias and Sensitivity of Variant Calling for Four Whole-genome Sequencing Technologies
Source: PLoS One. 2013 Jun 11;8(6):e66621. doi: 10.1371/journal.pone.0066621 (PMC3679043; doi:10.1371/journal.pone.0066621)
Supplement: Table S1 — Run information for each platform. Throughput information was obtained from the manufacturer’s homepages. (XLS) [file pone.0066621.s015.xls]

## Sheet: Tabelle1
	Complete Genomics	HiSeq2000	SOLiD 4	5500xl SOLiD
DNA input amount	8-16 µg	1 µg	1 µg	1 µg
Read length (bp)	2 x 35 (5+10+10+10)	2 x 100	50+35	75+35
Fragment length (bp)	~400	400	230	230
Throughput	30-90 GB/day	55 GB/day	5-7 GB/day	20-30 GB/day
