# Supplementary material for: Coverage Bias and Sensitivity of Variant Calling for Four Whole-genome Sequencing Technologies
Source: PLoS One. 2013 Jun 11;8(6):e66621. doi: 10.1371/journal.pone.0066621 (PMC3679043; doi:10.1371/journal.pone.0066621)
Supplement: Table S2 — Detailed comparison of sequencing-based genotype calls with array-based results. The SNP calls by the SNP6 array were compared based on the genotype level. Splitting into homozygous (hom) and heterozygous (het) array-based calls the sequencing-based results were called as identical (calls on both alleles identical), one_identical (calls only on one allele identical), no_identical (calls on none of the alleles identical) and NA (missing call by array), respectively. Whenever the sequencing data did not show any calls at a given position, we assumed the same genotype at this position as for the reference genome. CG stands for Complete Genomics. (XLS) [file pone.0066621.s016.xls]

## Sheet: Tabelle1
	HiSeq 15x	HiSeq	CG	SOLiD4 15x	SOLiD4	5500xl 15x	5500xl	HiSeq + SOLiD4 30x	HiSeq + 5500xl 30x	HiSeq + SOLiD4 60x	HiSeq + 5500xl 60x	CG + 15x HiSeq
Identical (hom)	668993	669486	667683	651198	657141	657292	664379	668326	668978	669412	669594	669367
one_identical (hom)	1566	1530	1901	11054	7558	4387	2478	2061	1712	1608	1507	1421
no_identical (hom)	1934	1477	2909	10241	7794	10814	5636	2106	1803	1473	1392	1705
Identical (het)	228991	232765	231412	185642	217901	206907	228174	232043	232405	232932	232992	232871
one_identical (het)	4731	957	2310	48079	15820	26815	5548	1679	1317	790	730	851
no_identical (het)	280	280	280	280	280	280	280	280	280	280	280	280
NA	2071	2071	2071	2071	2071	2071	2071	2071	2071	2071	2071	2071
