# Supplementary material for: Coverage Bias and Sensitivity of Variant Calling for Four Whole-genome Sequencing Technologies
Source: PLoS One. 2013 Jun 11;8(6):e66621. doi: 10.1371/journal.pone.0066621 (PMC3679043; doi:10.1371/journal.pone.0066621)
Supplement: Table S3 — Parameters tested while optimizing samtools mpileup based SNP calling. The SNP calls for each of the data sets (except for Complete Genomics data) were optimized using the described combinations and the calls providing the strongest overlap with the Affymetrix SNP6 based SNP calls were selected. (XLS) [file pone.0066621.s017.xls]

## Sheet: Tabelle1
Base Alignment Quality (BAQ)	Minimum base quality for a base to be considered
Without BAQ (-B)	Cutoff 1 ( -Q 1)
Without BAQ (-B)	Cutoff 13 ( -Q 13)
With BAQ	Cutoff 1 ( -Q 1)
With BAQ	Cutoff 13 ( -Q 13)
