# Supplementary material for: Coverage Bias and Sensitivity of Variant Calling for Four Whole-genome Sequencing Technologies
Source: PLoS One. 2013 Jun 11;8(6):e66621. doi: 10.1371/journal.pone.0066621 (PMC3679043; doi:10.1371/journal.pone.0066621)
Supplement: Table S4 — Comparison of SNP calling sensitivity. Tested by paired two-sample t-test. (XLS) [file pone.0066621.s018.xls]

## Sheet: Tabelle1
	P-value (uncorrected)
HiSeq 30x vs. CG 50x	0.008651
CG 50x vs. CG 50x + HiSeq 15x	0.008692
CG 50x vs. Solid4 30x	0.008189
HiSeq 15x vs. CG 50x	0.008476
HiSeq 30x vs. Solid4 30x	0.008324
